# Supplementary material for: Symptomatic late saphenous vein graft failure in coronary artery bypass surgery
Source: Interdiscip Cardiovasc Thorac Surg. 2023 Apr 4;36(4):ivad052. doi: 10.1093/icvts/ivad052 (PMC10081881; doi:10.1093/icvts/ivad052)
Supplement: ivad052_Supplementary_Data [file ivad052_supplementary_data.zip]

Archive with 7 entries (7 files):
- Supplement figure legends.docx
- Supplement table A.docx
- Supplement table B.docx
- Supplement table C.docx
- Supplement table D.docx
- Supplement A.pdf
- Supplement B.pdf
